# Supplementary material for: CT-Based Radiomics in the Characterization of Solid Renal Tumors: A Systematic Review
Source: Cancers (Basel). 2026 May 27;18(11):1758. doi: 10.3390/cancers18111758 (PMC13255990; doi:10.3390/cancers18111758)
Supplement: Supplementary file 1 [file cancers-18-01758-s001.zip]

Archive with 5 entries (3 files):
- cancers-4275777-supplementary/
- cancers-4275777-supplementary/SUP/
- cancers-4275777-supplementary/SUP/cancers-4275777 PRISMA Checklist.pdf
- cancers-4275777-supplementary/SUP/cancers-4275777 PRISMA_2020_abstract_checklist.pdf
- cancers-4275777-supplementary/SUP/cancers-4275777 Supplementary material.pdf
